# Supplementary material for: Whole genome sequencing identifies associations for nonsyndromic sagittal craniosynostosis with the intergenic region of BMP2 and noncoding RNA gene LINC01428
Source: Sci Rep. 2024 Apr 12;14:8533. doi: 10.1038/s41598-024-58343-w (PMC11014861; doi:10.1038/s41598-024-58343-w)
Supplement: Supplementary file 2 — Supplementary Tables. [file 41598_2024_58343_MOESM2_ESM.xlsx]

## Sheet: Supplemental Table 1
Supplemental Table 1: Rare Exonic Variants from Known Risk Genes Present in Sagittal Cranosynostosis Cases
Gene	Chromosome	Position	Type	ExonicFunc.refGene	CADD_phred	SIFT_pred	Alt	Ref	MAF in cases	gnomAD_genome_NFE	Number of Independent Carriers
MMP23A	1	1701216	ncRNA_exonic		10.43	.	G	C	0.008475	.	1.00005
ATP2C2-AS1;ATP2C2(NM_001286527:exon26:c.2569-20>0,NM_014861:exon25:c.2482-20>0,NM_001291454:exon22:c.2029-20>0)	16	84461712	ncRNA_exonic;splicing		24	.	C	A	0.01587	0.0095	1.99962
PITRM1-AS1;PITRM1(NM_001347730:exon17:c.2013+10>0,NM_001347729:exon19:c.2211+10>0,NM_001242307:exon19:c.2238+10>0,NM_014889:exon19:c.2235+10>0,NM_001347725:exon17:c.2037+10>0,NM_001347728:exon19:c.930+10>0,NM_001347726:exon17:c.1422+10>0,NM_001242309:exon16:c.1941+10>0,NM_001347727:exon19:c.1620+10>0)	10	3147571	ncRNA_exonic;splicing		25	.	T	C	0.007812	0	0.999936
DNAI1;DNAI1(NM_012144:exon6:c.389-10>0)	9	34490011	splicing	nonsynonymous SNV	25.2	.	C	G	0.007812	0.0003	0.999936
PTH2R	2	208437603	exonic	stopgain	25.8	.	A	C	0.01562	0.0203	1.99936
SMO	7	129189198	exonic	nonframeshift substitution	.	.	GGCT	G	0.007812	0.0297	0.999936
BHLHE40-AS1	3	4949695	ncRNA_exonic		.	.	G	A	0.007812	0.0031	0.999936
C5orf64;C5orf64(NR_126524:exon3:c.383+20>0)	5	61704110	ncRNA_exonic;splicing		.	.	A	T	0.007812	0	0.999936
DNM3OS;DNM3OS(NR_103486:exon1:c.182+20>0)	1	172144652	ncRNA_exonic;splicing		.	.	G	A	0.007812	0.0025	0.999936
EP300-AS1	22	41185471	ncRNA_exonic		.	.	T	C	0.007812	0.0209	0.999936
EP300-AS1	22	41185727	ncRNA_exonic		.	.	A	G	0.007812	0.0031	0.999936
EP300-AS1	22	41185881	ncRNA_exonic		.	.	A	G	0.007812	0.0104	0.999936
GSN-AS1;GSN(NM_001353074:exon3:UTR5,NM_001127665:exon3:UTR5)	9	121283393	ncRNA_exonic;splicing		.	.	A	G	0.02344	0.0119	3.00032
LOC646588;LOC646588(NR_157813:exon5:c.488-10>0,NR_157830:exon5:c.791-10>0,NR_157819:exon5:c.736-10>0,NR_157820:exon4:c.592-10>0,NR_157816:exon5:c.478-10>0)	7	25655889	ncRNA_exonic;splicing		.	.	G	C	0.03125	0.0057	4
NFE4;NFE4(NR_166510:exon2:c.482+10>0,NR_166511:exon2:c.482+10>0)	7	102978521	ncRNA_exonic;splicing		.	.	A	G	0.04688	0.0402	6.00064
PTPRD-AS1	9	8861560	ncRNA_exonic		.	.	C	G	0.02344	0.0281	3.00032
PTPRD-AS2	9	10618300	ncRNA_exonic		.	.	T	A	0.03906	0.0267	4.99968
PTPRD-AS2	9	10617968	ncRNA_exonic		.	.	C	G	0.03125	0.0555	4
PTPRD-AS2	9	10618135	ncRNA_exonic		.	.	C	T	0.02344	0.0243	3.00032
PTPRD-AS2	9	10619618	ncRNA_exonic		.	.	C	T	0.02344	0.0023	3.00032
PTPRD-AS2	9	10619329	ncRNA_exonic		.	.	T	C	0.01562	0.0025	1.99936
PTPRD-AS2	9	10613212	ncRNA_exonic		.	.	A	G	0.007812	6.711e-05	0.999936
PTPRD-AS2	9	10618946	ncRNA_exonic		.	.	G	A	0.007812	0.0009	0.999936
PTPRD-AS2	9	10619984	ncRNA_exonic		.	.	G	A	0.007812	0.0004	0.999936
PTPRD-AS2	9	10620160	ncRNA_exonic		.	.	T	C	0.007812	0.0115	0.999936
RAD51-AS1	15	40693823	ncRNA_exonic		.	.	A	C	0.007812	0.0054	0.999936
RAD51-AS1	15	40694496	ncRNA_exonic		.	.	A	C	0.007812	6.665e-05	0.999936
RAD51-AS1	15	40695039	ncRNA_exonic		.	.	G	A	0.007812	0.0063	0.999936
RAMP2-AS1;RAMP2-AS1(NR_024462:exon3:c.456-20>0)	17	42760515	ncRNA_exonic;splicing		.	.	C	T	0.007812	0	0.999936
SPRY4-AS1	5	142353457	ncRNA_exonic		.	.	TGG	T	0.01562	0.0072	1.99936
SPRY4-AS1	5	142353459	ncRNA_exonic		.	.	TC	T	0.01562	0.0072	1.99936
IKZF1	7	50368201	exonic	nonsynonymous SNV	2.125	D	G	A	0.007812	0.0008	0.999936
IKZF1	7	50368183	exonic	nonsynonymous SNV	2.719	D	C	A	0.007812	0.0001	0.999936
BORCS8-MEF2B,MEF2B	19	19145705	exonic	nonsynonymous SNV	4.208	D	A	T	0.007812	.	0.999936
ZBP1	20	57613163	exonic	nonsynonymous SNV	10.35	D	T	C	0.007812	0.008	0.999936
PTPRD	9	8486142	exonic	nonsynonymous SNV	11.22	D	G	A	0.007812	0.0027	0.999936
FGFR3	4	1794038	exonic	nonsynonymous SNV	11.52	D	T	C	0.007937	.	1.00006
CDC45	22	19494512	exonic	nonsynonymous SNV	11.54	D	G	C	0.007812	0.0033	0.999936
ZNF217	20	53569201	exonic		14.02	D	T	C	0.007812	0.0048	0.999936
MTA2	11	62595781	exonic	nonsynonymous SNV	15.26	D	C	G	0.007937	.	1.00006
NELL1	11	21560308	exonic	nonsynonymous SNV	15.49	D	T	C	0.007812	6.669e-05	0.999936
PRM2;PRM2(NM_001286358:exon2:c.272-10>0)	16	11275931	splicing	nonsynonymous SNV	16.01	D	T	C	0.007812	6.668e-05	0.999936
GLI3	7	41965990	exonic	nonsynonymous SNV	18.85	D	A	C	0.01562	0.0214	1.99936
GINS2	16	85688840	exonic	nonsynonymous SNV	21.5	D	C	T	0.007937	0	1.00006
ZNF217	20	53576056	exonic	nonsynonymous SNV	22	D	T	C	0.03906	0.0394	4.99968
ZBP1	20	57620293	exonic	startloss	22.2	D	T	C	0.02344	0.023	3.00032
EP300	22	41146776	exonic	nonsynonymous SNV	22.8	D	G	T	0.007812	0.0065	0.999936
IL11RA	9	34655632	exonic	nonsynonymous SNV	22.8	D	T	C	0.007812	0.0004	0.999936
IFT140	16	1602417	exonic	nonsynonymous SNV	23.1	D	T	C	0.01562	0.015	1.99936
BMP3	4	81046086	exonic	nonsynonymous SNV	23.7	D	T	C	0.007812	0.0003	0.999936
JUND	19	18281028	exonic	nonsynonymous SNV	23.7	D	A	G	0.008065	.	1.00006
MS4A6A;MS4A6A(NM_152851:exon6:c.547+10>0,NM_152851:exon6:UTR3,NM_152852:exon7:c.651+10>0,NM_001330275:exon6:c.735+10>0)	11	60173027	splicing	nonsynonymous SNV	24	D	T	C	0.007812	0.0037	0.999936
CD52;UBXN11(NM_145345:exon1:UTR5)	1	26318046	splicing	nonsynonymous SNV	24.2	D	A	C	0.03125	0.0033	4
SLAMF9;SLAMF9(NM_001146173:exon2:c.255+10>0)	1	159953444	splicing	nonsynonymous SNV	24.2	D	T	C	0.007812	6.669e-05	0.999936
BMP3	4	81031483	exonic	nonsynonymous SNV	24.5	D	A	T	0.02344	0.024	3.00032
TWIST1	7	19117287	exonic	nonsynonymous SNV	24.5	D	A	G	0.007937	6.746e-05	1.00006
LACTB;LACTB(NM_001288585:exon5:c.953-20>0)	15	63129487	splicing	nonsynonymous SNV	25.2	D	T	A	0.007812	0.0028	0.999936
FOS	14	75280809	exonic	nonsynonymous SNV	25.4	D	C	G	0.02344	0.0051	3.00032
NELL1	11	20847704	exonic	nonsynonymous SNV	25.4	D	A	G	0.007812	0.0052	0.999936
BBS9	7	33388115	exonic	nonsynonymous SNV	25.5	D	A	G	0.007812	0	0.999936
FGFR3	4	1801844	exonic	nonsynonymous SNV	25.8	D	T	C	0.007937	6.687e-05	1.00006
ERF	19	42250470	exonic	nonsynonymous SNV	25.9	D	T	C	0.007937	.	1.00006
FREM1	9	14824063	exonic	nonsynonymous SNV	25.9	D	G	T	0.007812	.	0.999936
POR	7	75985983	exonic	nonsynonymous SNV	26.1	D	C	T	0.007937	0.0011	1.00006
NELL1	11	20947424	exonic	nonsynonymous SNV	26.2	D	A	G	0.007812	0.0034	0.999936
DES;DES(NM_001382708:exon2:c.636+20>0)	2	219420154	splicing	nonsynonymous SNV	26.4	D	T	C	0.007812	0.015	0.999936
FREM1	9	14797518	exonic	nonsynonymous SNV	26.5	D	T	A	0.007812	0.0033	0.999936
GLI3	7	42148252	exonic	nonsynonymous SNV	26.7	D	T	C	0.007812	0.0037	0.999936
POR	7	75985654	exonic	nonsynonymous SNV	27.7	D	A	G	0.007937	6.67e-05	1.00006
POR	7	75983548	exonic	nonsynonymous SNV	28.4	D	C	G	0.007937	0.0005	1.00006
TCF12	15	57063750	exonic	nonsynonymous SNV	28.5	D	A	G	0.007812	.	0.999936
IFT140	16	1524556	exonic	nonsynonymous SNV	28.9	D	T	C	0.007937	0	1.00006
BMP7	20	57202483	exonic	nonsynonymous SNV	29	D	A	G	0.007937	0.0003	1.00006
PTH2R	2	208442379	exonic	nonsynonymous SNV	29.7	D	T	C	0.007812	0.0166	0.999936
SMAD6	15	66703319	exonic	nonsynonymous SNV	30	D	A	G	0.007937	0.0091	1.00006
BBS9	7	33344627	exonic	nonsynonymous SNV	32	D	T	C	0.007812	.	0.999936
BBS9	7	33534018	exonic	nonsynonymous SNV	32	D	T	C	0.007812	0.0006	0.999936
POR	7	75981558	exonic	nonsynonymous SNV	32	D	T	C	0.007937	0.0035	1.00006
IFT140	16	1526627	exonic	nonsynonymous SNV	33	D	T	C	0.01587	0.0044	1.99962
BMPER	7	34086010	exonic	nonsynonymous SNV	34	D	T	C	0.01562	0.008	1.99936
NELL1	11	21370879	exonic	nonsynonymous SNV	34	D	A	G	0.007812	0.0008	0.999936
SIX1	14	60648738	exonic	nonsynonymous SNV	34	D	A	G	0.007937	.	1.00006
PTPRD	9	8404560	exonic	nonsynonymous SNV	35	D	A	C	0.007812	.	0.999936
BBS9	7	33340944	exonic	nonsynonymous SNV	5.374	T	A	G	0.01562	0.0045	1.99936
TBX21	17	47733553	exonic	nonsynonymous SNV	6.881	T	G	C	0.01562	0.022	1.99936
EP300	22	41178379	exonic	nonsynonymous SNV	8.028	T	C	A	0.03175	0.0381	4.0005
FREM1	9	14775973	exonic	nonsynonymous SNV	8.126	T	A	C	0.007812	.	0.999936
GLI3	7	41966072	exonic	nonsynonymous SNV	8.24	T	T	C	0.007937	0.0013	1.00006
BBS9	7	33273868	exonic	nonsynonymous SNV	8.465	T	G	A	0.007812	0.0001	0.999936
ERF	19	42248868	exonic	nonsynonymous SNV	10.39	T	A	G	0.03175	0.0182	4.0005
EP300	22	41125999	exonic	nonsynonymous SNV	10.62	T	G	A	0.01562	0.0045	1.99936
FOS	14	75280102	exonic	nonsynonymous SNV	10.77	T	G	A	0.007812	0.0029	0.999936
FREM1	9	14784391	exonic	nonsynonymous SNV	11.42	T	A	G	0.03906	0.0139	4.99968
PTPRD	9	8497250	exonic	nonsynonymous SNV	11.66	T	C	T	0.02344	0.0278	3.00032
ZBP1	20	57614929	exonic	nonsynonymous SNV	12.12	T	G	C	0.03125	0.0473	4
CDC45	22	19482726	exonic	nonsynonymous SNV	12.15	T	A	G	0.02344	0.0103	3.00032
EP300	22	41117408	exonic	nonsynonymous SNV	12.89	T	G	A	0.007812	0.0009	0.999936
IGF1R	15	98908747	exonic	nonsynonymous SNV	12.99	T	A	G	0.02344	0.0049	3.00032
GLI3	7	41967603	exonic	nonsynonymous SNV	13.8	T	C	T	0.02344	0.0019	3.00032
SMO	7	129205670	exonic	nonsynonymous SNV	15.14	T	A	G	0.01562	0.0133	1.99936
ZBP1	20	57616295	exonic	nonsynonymous SNV	15.84	T	T	C	0.007812	0.0003	0.999936
FREM1	9	14776180	exonic	nonsynonymous SNV	17.09	T	T	C	0.03906	0.0217	4.99968
RUNX2	6	45422744	exonic	nonsynonymous SNV	17.09	T	T	G	0.007937	0	1.00006
SMURF1	7	99047860	exonic	nonsynonymous SNV	17.53	T	A	G	0.007812	6.66e-05	0.999936
PTPRD	9	8518052	exonic	nonsynonymous SNV	17.99	T	C	G	0.04762	0.041	6.00012
FREM1	9	14789073	exonic	nonsynonymous SNV	18.27	T	C	G	0.007812	0.0004	0.999936
ZBP1	20	57614892	exonic	nonsynonymous SNV	18.34	T	T	C	0.007812	0	0.999936
FGF4	11	69774999	exonic	nonsynonymous SNV	18.5	T	A	G	0.007937	0.0048	1.00006
EP300	22	41117723	exonic	nonsynonymous SNV	20.2	T	A	G	0.01562	0.0066	1.99936
CHD1L;CHD1L(NM_001348454:exon2:c.128-10>0,NM_001348462:exon7:UTR5,NM_001348466:exon3:UTR5,NM_001348459:exon5:UTR5,NM_001348458:exon6:UTR5,NM_001348457:exon6:UTR5)	1	147264428	splicing	nonsynonymous SNV	20.6	T	A	G	0.007812	.	0.999936
FGFR2	10	121593801	exonic	nonsynonymous SNV	21.3	T	G	C	0.02344	6.666e-05	3.00032
RUNX2	6	45328757	exonic	nonsynonymous SNV	21.4	T	G	A	0.007812	.	0.999936
FGFR3	4	1807228	exonic	nonsynonymous SNV	21.7	T	G	C	0.007937	.	1.00006
SMAD6	15	66781017	exonic	nonsynonymous SNV	21.7	T	A	G	0.007937	0.0003	1.00006
SMO	7	129203437	exonic	nonsynonymous SNV	21.7	T	A	G	0.007937	.	1.00006
IGF1R	15	98913238	exonic	nonsynonymous SNV	22.3	T	A	G	0.007812	0.0009	0.999936
DAB1;DAB1(NM_001379461:exon15:c.717+10>0,NM_001353986:exon9:c.717+10>0)	1	57062889	splicing	nonsynonymous SNV	22.7	T	G	C	0.007812	0.0007	0.999936
GINS2	16	85688811	exonic	nonsynonymous SNV	23.2	T	T	C	0.007937	6.667e-05	1.00006
SIX2	2	45006339	exonic	nonsynonymous SNV	23.2	T	A	G	0.007812	0.0002	0.999936
NELL1	11	20937848	exonic	nonsynonymous SNV	24.1	T	T	C	0.05469	0.0496	7.00032
SIX2	2	45006324	exonic	nonsynonymous SNV	24.7	T	A	G	0.007812	0.0069	0.999936
RUNX2	6	45547270	exonic	nonsynonymous SNV	24.8	T	A	G	0.007812	0.0098	0.999936
CDC45	22	19505367	exonic	nonsynonymous SNV	25.6	T	T	A	0.007812	.	0.999936
SMO	7	129212026	exonic	nonsynonymous SNV	25.7	T	T	C	0.007812	0.0092	0.999936
RNF10;RNF10(NM_014868:exon9:c.1255-10>0)	12	120563346	splicing	nonsynonymous SNV	26.3	T	C	G	0.007937	0.0015	1.00006
GLI3	7	42023572	exonic	nonsynonymous SNV	26.5	T	G	C	0.007812	0.0049	0.999936
CTCF	16	67636779	exonic	nonsynonymous SNV	33	T	T	C	0.007937	0.0049	1.00006
